# Supplementary material for: Mitochondrial Genome Instability in W303-SK1 Yeast Cytoplasmic Hybrids
Source: Biology (Basel). 2024 Nov 14;13(11):927. doi: 10.3390/biology13110927 (PMC11592453; doi:10.3390/biology13110927)
Supplement: Supplementary file 1 [file biology-13-00927-s001.zip]

Archive with 1 entries (1 files):
- biology-3287681-supplementary.pdf
